# Supplementary material for: New Insight into the Concanavalin A-Induced Apoptosis in Hepatocyte of an Animal Model: Possible Involvement of Caspase-Independent Pathway
Source: Molecules. 2023 Jan 30;28(3):1312. doi: 10.3390/molecules28031312 (PMC9919242; doi:10.3390/molecules28031312)
Supplement: Supplementary file 1 [file molecules-28-01312-s001.zip]

Archive with 1 entries (1 files):
- molecules-2119199-supplementary.pdf
